# Supplementary material for: Impact of Neutrophil-to-Lymphocyte Ratio on Stroke Severity and Clinical Outcome in Anterior Circulation Large Vessel Occlusion Stroke
Source: Diagnostics (Basel). 2024 Dec 21;14(24):2880. doi: 10.3390/diagnostics14242880 (PMC11675451; doi:10.3390/diagnostics14242880)
Supplement: Supplementary file 1 [file diagnostics-14-02880-s001.zip]

Archive with 1 entries (1 files):
- diagnostics-3372362-supplementary.pdf
